# Supplementary material for: Selective MicroRNA-Offset RNA Expression in Human Embryonic Stem Cells
Source: PLoS One. 2015 Mar 30;10(3):e0116668. doi: 10.1371/journal.pone.0116668 (PMC4378994; doi:10.1371/journal.pone.0116668)
Supplement: S2 Table — (XLSX) [file pone.0116668.s002.xlsx]

## Sheet: miRNA differential expression
DESeq results
Comparison of miRNA expression in ES cells and skin cells
p-value < 0.0005
id	stem	baseMean	hESC mean	HFF-1 mean	foldChange	log2FoldChange	pval	padj	resVarA	resVarB		Cluster
hsa-miR-302astar	5p	13439.6	20150.4	18.1451	0.000900483	-10.117	8.39139e-31	8.78579e-28	1.95687	NA	down	miR-302 cluster
hsa-miR-363	3p	5046.23	7566.98	4.713	0.000622837	-10.6489	2.89173e-30	1.51382e-27	0.778331	NA	down	miR-106a-363 cluster
hsa-miR-302a	3p	4761.19	7139.2	5.1843	0.000726174	-10.4274	1.62891e-29	5.18627e-27	0.2188	NA	down	miR-302 cluster
hsa-miR-302d	3p	3547.45	5319.52	3.2991	0.000620187	-10.655	1.98138e-29	5.18627e-27	0.0626898	NA	down	miR-302 cluster
hsa-miR-302b	3p	4217.21	6323.4	4.83083	0.000763961	-10.3542	5.23485e-29	1.09618e-26	0.0713868	NA	down	miR-302 cluster
hsa-miR-302c	3p	3339.89	5007.77	4.12388	0.000823495	-10.246	5.28762e-28	9.22689e-26	0.315724	NA	down	miR-302 cluster
hsa-miR-372	3p	2456.73	3683.91	2.3565	0.000639674	-10.6104	1.39927e-27	2.09291e-25	12.4979	NA	down	miR-371/372/373 cluster
hsa-miR-371	5p	3166.29	4746.97	4.94865	0.00104249	-9.90576	9.89631e-27	1.29518e-24	4.07072	NA	down	miR-371/372/373 cluster
hsa-miR-200c	3p	1560.2	2339.06	2.47433	0.00105783	-9.88468	9.5068e-25	1.10596e-22	0.0848015	NA	down	miR-200c/miR-141
hsa-miR-367	3p	703.293	1054.76	0.353475	0.000335123	-11.543	3.34953e-24	3.50695e-22	0.127125	NA	down	miR-302 cluster
hsa-miR-20b	5p	367.817	551.607	0.23565	0.000427206	-11.1928	1.63025e-20	1.5517e-18	0.285817	NA	down	miR-106a-363 cluster
hsa-miR-302bstar	5p	449.74	674.257	0.70695	0.00104849	-9.89748	4.26486e-20	3.72109e-18	1.63584	NA	down	miR-302 cluster
hsa-miR-20bstar	3p	338.798	507.962	0.4713	0.000927826	-10.0739	5.31647e-19	4.2818e-17	0.000155948	NA	down	miR-106a-363 cluster
hsa-miR-106a	5p	274.868	412.185	0.23565	0.000571709	-10.7724	8.1785e-19	6.11635e-17	0.11322	NA	down	miR-106a-363 cluster
hsa-miR-302dstar	5p	202.456	303.625	0.117825	0.000388061	-11.3314	5.26964e-18	3.67821e-16	0.318256	NA	down	miR-302 cluster
hsa-miR-517a	3p	167.162	250.743	0	0	minus inf	1.00198e-17	6.17104e-16	4.14753	NA	down	C19MC
hsa-miR-517b	3p	167.162	250.743	0	0	minus inf	1.00198e-17	6.17104e-16	4.14753	NA	down	C19MC
hsa-miR-302cstar	5p	215.24	322.742	0.23565	0.000730149	-10.4195	1.74406e-17	1.01446e-15	0.526436	NA	down	miR-302 cluster
hsa-miR-516b-1	5p	205.49	308.117	0.23565	0.000764807	-10.3526	3.12084e-17	1.71975e-15	1.0084	NA	down	C19MC
hsa-miR-10b	5p	27.8965	1.25398	81.1814	64.7391	6.01656	4.80449e-17	2.46334e-15	0.000354768	NA	up
hsa-miR-512-1star	3p	286.051	428.723	0.70695	0.00164897	-9.24422	5.17606e-17	2.46334e-15	4.62825	NA	down	C19MC
hsa-miR-512-2star	3p	286.051	428.723	0.70695	0.00164897	-9.24422	5.17606e-17	2.46334e-15	4.62825	NA	down	C19MC
hsa-miR-490star	3p	9.26646	0.231994	27.3354	117.828	6.88054	3.48918e-16	1.58833e-14	0.000410462	NA	up
hsa-miR-516b-2	5p	180.494	270.565	0.353475	0.00130643	-9.58015	4.14614e-16	1.80875e-14	0.863832	NA	down	C19MC
hsa-miR-135a-2	5p	101.106	151.659	0	0	minus inf	6.34563e-16	2.65755e-14	0.0343544	NA	down
hsa-miR-135a-1	5p	97.3732	146.06	0	0	minus inf	9.02637e-16	3.63485e-14	0.0319779	NA	down
hsa-miR-1323	5p	270.776	405.398	1.53173	0.00377833	-8.04804	8.52674e-15	3.30648e-13	2.37385	NA	down	C19MC
hsa-miR-363star	5p	111.59	167.267	0.23565	0.00140883	-9.47129	1.1593e-14	4.33496e-13	0.577645	NA	down	miR-106a-363 cluster
hsa-miR-19b-2	3p	483.807	723.295	4.83083	0.00667891	-7.22617	1.27586e-14	4.50197e-13	3.89287	NA	down	miR-106a-363 cluster
hsa-miR-19b-1	3p	483.464	722.781	4.83083	0.00668366	-7.22515	1.28996e-14	4.50197e-13	3.88966	NA	down	miR-17–92 cluster
hsa-miR-520astar	3p	58.7268	88.0903	0	0	minus inf	3.755e-14	1.26822e-12	0.768921	NA	down	C19MC
hsa-miR-92a-2star	5p	68.7003	102.991	0.117825	0.00114403	-9.77166	6.59332e-14	2.15725e-12	0.850826	NA	down	miR-106a-363 cluster
hsa-miR-183star	3p	53.4477	80.1715	0	0	minus inf	9.06969e-14	2.87756e-12	5.04679	NA	down
hsa-miR-371star	3p	48.8831	73.3247	0	0	minus inf	1.39767e-13	4.30401e-12	6.4508	NA	down	miR-371/372/373 cluster
hsa-miR-367star	5p	94.4411	141.485	0.353475	0.00249832	-8.64482	1.60905e-13	4.81336e-12	1.28261	NA	down	miR-302 cluster
hsa-miR-96	5p	89.986	134.802	0.353475	0.00262218	-8.57502	2.31732e-13	6.73955e-12	0.961227	NA	down
hsa-miR-182	5p	288.576	431.273	3.18128	0.00737647	-7.08285	3.62096e-13	1.01889e-11	2.02662	NA	down
hsa-miR-205	5p	26.096	39.144	0	0	minus inf	3.69799e-13	1.01889e-11	1.03351	NA	down
hsa-miR-512-1	5p	30.6733	46.0099	0	0	minus inf	4.6806e-13	1.22515e-11	1.27166	NA	down	C19MC
hsa-miR-512-2	5p	30.6733	46.0099	0	0	minus inf	4.6806e-13	1.22515e-11	1.27166	NA	down	C19MC
hsa-miR-935	3p	52.9335	79.3414	0.117825	0.00148504	-9.39528	6.95268e-13	1.77548e-11	7.71796	NA	down
hsa-miR-373	3p	67.9266	101.772	0.23565	0.00231547	-8.75448	7.60296e-13	1.89531e-11	6.32815	NA	down	miR-371/372/373 cluster
hsa-miR-518f	3p	23.7948	35.6922	0	0	minus inf	9.41398e-13	2.27885e-11	0.218416	NA	down	C19MC
hsa-miR-135b	5p	40.0231	59.9757	0.117825	0.00196455	-8.99159	9.57682e-13	2.27885e-11	0.000316869	NA	down
hsa-miR-124-1	3p	1643.27	2438.63	52.55	0.0215489	-5.53624	1.08589e-12	2.419e-11	0.507115	NA	down
hsa-miR-124-2	3p	1643.27	2438.63	52.55	0.0215489	-5.53624	1.08589e-12	2.419e-11	0.507115	NA	down
hsa-miR-124-3	3p	1643.27	2438.63	52.55	0.0215489	-5.53624	1.08589e-12	2.419e-11	0.507115	NA	down
hsa-miR-519bstar	3p	21.0776	31.6164	0	0	minus inf	1.6708e-12	3.64443e-11	0.628499	NA	down	C19MC
hsa-miR-1246	5p	375.881	560.641	6.36255	0.0113487	-6.46133	1.71272e-12	3.65962e-11	0.567176	NA	down
hsa-miR-200a	3p	50.0547	74.9642	0.23565	0.0031435	-8.31341	1.87043e-12	3.91667e-11	0.765371	NA	down
hsa-miR-429	3p	19.2277	28.8415	0	0	minus inf	1.95291e-12	4.00921e-11	0.340353	NA	down
hsa-miR-200b	3p	128.261	191.802	1.17825	0.00614306	-7.34683	2.03888e-12	4.10521e-11	0.307022	NA	down
hsa-miR-577	5p	30.8444	46.2077	0.117825	0.0025499	-8.61534	2.34909e-12	4.64056e-11	0.00793203	NA	down
hsa-miR-523	3p	19.4936	29.2403	0	0	minus inf	2.57914e-12	4.99731e-11	0.587133	NA	down	C19MC
hsa-miR-518b	3p	31.3944	47.0326	0.117825	0.00250518	-8.64087	2.62514e-12	4.99731e-11	0.697045	NA	down	C19MC
hsa-miR-519a-1star	5p	26.0327	38.9901	0.117825	0.00302192	-8.37032	3.57152e-12	6.67747e-11	0.147372	NA	down	C19MC
hsa-miR-498	5p	68.8953	103.166	0.353475	0.00342627	-8.18915	3.83458e-12	7.04352e-11	4.49675	NA	down	C19MC
hsa-miR-520g	3p	17.2909	25.9363	0	0	minus inf	4.69274e-12	8.47121e-11	0.636526	NA	down	C19MC
hsa-miR-519cstar	3p	17.6588	26.4883	0	0	minus inf	5.0894e-12	9.03152e-11	0.43809	NA	down	C19MC
hsa-miR-124-3star	5p	28.3072	42.4019	0.117825	0.00277877	-8.49134	5.96269e-12	1.04049e-10	5.48305	NA	down
hsa-miR-655	3p	24.7067	2.89082	68.3385	23.6399	4.56315	6.26994e-12	1.07617e-10	0.0556104	NA	up
hsa-miR-448	3p	42.6098	63.7968	0.23565	0.00369376	-8.0807	7.12961e-12	1.18566e-10	0.685292	NA	down
hsa-miR-520cstar	3p	23.7168	35.5163	0.117825	0.00331749	-8.23569	7.14636e-12	1.18566e-10	0.386254	NA	down	C19MC
hsa-miR-141	3p	16.2719	24.4079	0	0	minus inf	7.25039e-12	1.18566e-10	0.00129692	NA	down	miR-200c/miR-141
hsa-miR-873	5p	50.4812	75.545	0.353475	0.004679	-7.73958	7.39206e-12	1.18566e-10	0.14652	NA	down
hsa-miR-1298	5p	114.138	170.618	1.17825	0.00690578	-7.17798	7.47406e-12	1.18566e-10	0.212818	NA	down
hsa-miR-124-1star	5p	28.3699	42.4959	0.117825	0.00277262	-8.49453	9.61973e-12	1.48116e-10	5.51897	NA	down
hsa-miR-124-2star	5p	28.3699	42.4959	0.117825	0.00277262	-8.49453	9.61973e-12	1.48116e-10	5.51897	NA	down
hsa-miR-767	5p	23.6901	35.4762	0.117825	0.00332124	-8.23406	1.05679e-11	1.60357e-10	3.14628	NA	down
hsa-miR-518a-1star	3p	23.1153	34.6141	0.117825	0.00340396	-8.19857	1.12204e-11	1.65462e-10	0.119537	NA	down	C19MC
hsa-miR-518a-2star	3p	23.1153	34.6141	0.117825	0.00340396	-8.19857	1.12204e-11	1.65462e-10	0.119537	NA	down	C19MC
hsa-miR-3687	3p	71.7435	107.38	0.4713	0.0043891	-7.83186	1.43343e-11	2.08445e-10	23.2009	NA	down
hsa-miR-1272	5p	14.1951	21.2926	0	0	minus inf	1.55657e-11	2.2325e-10	0.374552	NA	down
hsa-miR-106astar	3p	13.8483	20.7725	0	0	minus inf	1.98866e-11	2.81369e-10	0.708033	NA	down	miR-106a-363 cluster
hsa-miR-127star	3p	423.226	67.2766	1135.13	16.8725	4.0766	2.27552e-11	3.17662e-10	0.00752054	NA	up
hsa-miR-187	3p	66.7388	99.8137	0.589125	0.00590225	-7.40452	2.48869e-11	3.42849e-10	3.66764	NA	down
hsa-miR-520b	3p	20.2308	30.2873	0.117825	0.00389024	-8.00593	2.6061e-11	3.54362e-10	0.570332	NA	down	C19MC
hsa-miR-203	3p	131.643	196.344	2.23868	0.0114018	-6.4546	4.12679e-11	5.53942e-10	3.45054	NA	down
hsa-miR-1291	5p	71.9884	107.57	0.824775	0.00766732	-7.02706	4.59219e-11	6.0861e-10	0.507144	NA	down
hsa-miR-526b	5p	13.5542	20.3313	0	0	minus inf	4.69465e-11	6.14412e-10	0.863666	NA	down	C19MC
hsa-miR-519b	5p	18.3415	27.4534	0.117825	0.00429182	-7.86419	5.50003e-11	6.77474e-10	0.759502	NA	down	C19MC
hsa-miR-519c	5p	18.3415	27.4534	0.117825	0.00429182	-7.86419	5.50003e-11	6.77474e-10	0.759502	NA	down	C19MC
hsa-miR-518estar	5p	18.3415	27.4534	0.117825	0.00429182	-7.86419	5.50003e-11	6.77474e-10	0.759502	NA	down	C19MC
hsa-miR-522star	5p	18.3415	27.4534	0.117825	0.00429182	-7.86419	5.50003e-11	6.77474e-10	0.759502	NA	down	C19MC
hsa-miR-523star	5p	18.3415	27.4534	0.117825	0.00429182	-7.86419	5.50003e-11	6.77474e-10	0.759502	NA	down	C19MC
hsa-miR-1290	3p	199.335	297.059	3.88823	0.0130891	-6.25549	5.67523e-11	6.90927e-10	0.922745	NA	down
hsa-miR-18b	5p	12.6768	19.0152	0	0	minus inf	6.97851e-11	8.39828e-10	0.357964	NA	down	miR-106a-363 cluster
hsa-miR-183	5p	59.9749	89.6088	0.70695	0.00788929	-6.98589	8.26037e-11	9.82796e-10	0.396439	NA	down
hsa-miR-520f	3p	22.5128	33.6513	0.23565	0.0070027	-7.15787	1.00945e-10	1.18752e-09	4.20769	NA	down	C19MC
hsa-miR-19a	3p	26.7168	39.8984	0.353475	0.00885937	-6.81858	1.23378e-10	1.4353e-09	0.501322	NA	down	miR-17–92 cluster
hsa-miR-20a	5p	406.503	603.098	13.3142	0.0220764	-5.50135	1.64547e-10	1.8932e-09	0.305086	NA	down	miR-17–92 cluster
hsa-miR-122	5p	246.948	367.653	5.53778	0.0150625	-6.05289	1.67759e-10	1.90917e-09	18.8253	NA	down
hsa-miR-518c	3p	11.8398	17.7597	0	0	minus inf	1.82093e-10	2.05001e-09	3.82612	NA	down	C19MC
hsa-miR-515-1	5p	11.0341	16.5512	0	0	minus inf	2.03173e-10	2.23872e-09	0.46045	NA	down	C19MC
hsa-miR-515-2	5p	11.0341	16.5512	0	0	minus inf	2.03173e-10	2.23872e-09	0.46045	NA	down	C19MC
hsa-miR-196a-1	5p	790.922	156.474	2059.82	13.1639	3.71852	2.0527e-10	2.23872e-09	0.106042	NA	up
hsa-miR-520dstar	3p	11.1883	16.7824	0	0	minus inf	2.10204e-10	2.2689e-09	1.76678	NA	down	C19MC
hsa-miR-519d	3p	10.9795	16.4693	0	0	minus inf	2.41488e-10	2.57998e-09	1.03815	NA	down	C19MC
hsa-miR-504	5p	20.6379	30.7801	0.353475	0.0114839	-6.44424	2.60452e-10	2.75448e-09	1.4261	NA	down
hsa-miR-516a-1	5p	10.7122	16.0682	0	0	minus inf	3.14998e-10	3.26537e-09	0.736554	NA	down	C19MC
hsa-miR-516a-2	5p	10.7122	16.0682	0	0	minus inf	3.14998e-10	3.26537e-09	0.736554	NA	down	C19MC
hsa-miR-520a	5p	10.6454	15.9682	0	0	minus inf	3.18507e-10	3.26938e-09	0.411842	NA	down	C19MC
hsa-miR-515-1star	3p	10.6702	16.0053	0	0	minus inf	3.55537e-10	3.5793e-09	1.15145	NA	down	C19MC
hsa-miR-515-2star	3p	10.6702	16.0053	0	0	minus inf	3.55537e-10	3.5793e-09	1.15145	NA	down	C19MC
hsa-miR-525	5p	14.4032	21.5459	0.117825	0.00546855	-7.51462	4.26649e-10	4.2543e-09	4.59178	NA	down	C19MC
hsa-miR-143star	5p	141.872	21.5776	382.46	17.7248	4.1477	4.68848e-10	4.63098e-09	0.0842834	NA	up
hsa-miR-135bstar	3p	10.1526	15.229	0	0	minus inf	4.94111e-10	4.8349e-09	0.00442909	NA	down
hsa-miR-517c	3p	10.1057	15.1585	0	0	minus inf	5.6223e-10	5.45051e-09	2.41728	NA	down	C19MC
hsa-let-7a-1star	3p	14.0772	2.26383	37.704	16.655	4.05788	5.84609e-10	5.56442e-09	0.161108	NA	up
hsa-let-7a-3star	3p	14.0772	2.26383	37.704	16.655	4.05788	5.84609e-10	5.56442e-09	0.161108	NA	up
hsa-miR-196a-2	5p	968.052	213.384	2477.39	11.61	3.5373	7.45849e-10	7.03517e-09	0.121554	NA	up
hsa-miR-17	5p	657.464	970.171	32.0484	0.0330338	-4.91992	7.92701e-10	7.41034e-09	0.275417	NA	down	miR-17–92 cluster
hsa-miR-143	3p	891.265	201.182	2271.43	11.2904	3.49703	8.46273e-10	7.84113e-09	0.03323	NA	up
hsa-miR-1281	3p	9.76701	14.6505	0	0	minus inf	9.08732e-10	8.34599e-09	2.94181	NA	down
hsa-miR-944	3p	8.37803	12.567	0	0	minus inf	9.34647e-10	8.50935e-09	9.04281	NA	down
hsa-miR-543	3p	576.725	118.195	1493.79	12.6383	3.65973	1.25355e-09	1.13143e-08	0.261959	NA	up
hsa-miR-375	3p	32.5064	48.3472	0.824775	0.0170594	-5.87329	1.36947e-09	1.2255e-08	0.345083	NA	down
hsa-miR-432	5p	332.348	65.103	866.839	13.3149	3.73497	1.62737e-09	1.44394e-08	0.0309233	NA	up
hsa-miR-369star	3p	427.128	86.3841	1108.62	12.8336	3.68185	1.69423e-09	1.49064e-08	0.133142	NA	up
hsa-miR-2682	5p	10.319	1.69295	27.5711	16.2858	4.02555	1.72515e-09	1.5048e-08	0.0235581	NA	up
hsa-miR-676	3p	11.5631	17.2858	0.117825	0.00681629	-7.1968	1.73908e-09	1.5048e-08	0.0862296	NA	down
hsa-miR-340	5p	1620.49	2375.06	111.345	0.0468807	-4.41486	1.89379e-09	1.62525e-08	1.32517	NA	down
hsa-miR-3607	5p	37.6852	56.1154	0.824775	0.0146978	-6.08825	1.99051e-09	1.69258e-08	9.24615	NA	down
hsa-miR-95	3p	13.2946	19.8241	0.23565	0.011887	-6.39447	2.00459e-09	1.69258e-08	0.205436	NA	down
hsa-miR-518e	3p	8.58025	12.8704	0	0	minus inf	2.74909e-09	2.30264e-08	1.98514	NA	down	C19MC
hsa-miR-675	5p	7.68308	11.5246	0	0	minus inf	3.02949e-09	2.51736e-08	1.40604	NA	down
hsa-miR-584	5p	38.0258	7.02198	100.033	14.2458	3.83246	3.15793e-09	2.60343e-08	0.000170391	NA	up
hsa-miR-374b	5p	776.003	1139.56	48.8974	0.0429091	-4.54257	3.25863e-09	2.66546e-08	0.497873	NA	down	miR-374b/421 cluster
hsa-miR-1-1	3p	609.806	898.214	32.991	0.0367296	-4.76691	3.84517e-09	3.09887e-08	5.35341	NA	down
hsa-miR-1-2	3p	610.07	898.609	32.991	0.0367134	-4.76755	3.84769e-09	3.09887e-08	5.34849	NA	down
hsa-miR-1972-1	3p	8.55044	12.8257	0	0	minus inf	3.93193e-09	3.11873e-08	5.4994	NA	down
hsa-miR-1972-2	3p	8.55044	12.8257	0	0	minus inf	3.93193e-09	3.11873e-08	5.4994	NA	down
hsa-miR-145	5p	187.577	35.0529	492.626	14.0538	3.81289	4.72478e-09	3.71762e-08	0.10911	NA	up
hsa-miR-874	3p	10.4714	15.6482	0.117825	0.00752961	-7.05321	4.75799e-09	3.71762e-08	0.681433	NA	down
hsa-miR-196b	5p	304.314	64.6436	783.654	12.1227	3.59964	5.25672e-09	4.07688e-08	0.0157421	NA	up
hsa-miR-370	3p	14.9958	2.93479	39.1179	13.329	3.7365	7.34377e-09	5.65363e-08	0.211353	NA	up
hsa-miR-1266	5p	7.46475	11.1971	0	0	minus inf	7.58619e-09	5.79762e-08	0.399538	NA	down
hsa-miR-206	3p	7.49357	11.2403	0	0	minus inf	9.49149e-09	7.20115e-08	2.12233	NA	down
hsa-miR-9-1star	3p	101.801	150.58	4.2417	0.0281691	-5.14975	1.29712e-08	9.70063e-08	8.03022	NA	down
hsa-miR-9-2star	3p	101.801	150.58	4.2417	0.0281691	-5.14975	1.29712e-08	9.70063e-08	8.03022	NA	down
hsa-miR-1283-1	5p	7.14634	10.7195	0	0	minus inf	1.35158e-08	9.96554e-08	4.43863	NA	down	C19MC
hsa-miR-1283-2	5p	7.14634	10.7195	0	0	minus inf	1.35158e-08	9.96554e-08	4.43863	NA	down	C19MC
hsa-miR-20astar	3p	43.9753	65.1971	1.53173	0.0234938	-5.41158	1.39318e-08	1.02004e-07	0.080638	NA	down	miR-17–92 cluster
hsa-miR-18astar	3p	17.9496	26.5709	0.70695	0.0266062	-5.23209	1.44655e-08	1.05176e-07	0.000165345	NA	down	miR-17–92 cluster
hsa-miR-205star	3p	6.66262	9.99393	0	0	minus inf	1.47457e-08	1.06474e-07	0.0114364	NA	down
hsa-miR-1261	5p	737.622	1080.51	51.843	0.0479801	-4.38142	1.48874e-08	1.06761e-07	1.00053	NA	down
hsa-miR-18a	5p	50.2813	74.5383	1.76738	0.023711	-5.3983	1.6005e-08	1.13995e-07	0.145386	NA	down	miR-17–92 cluster
hsa-miR-152	3p	451.156	109.17	1135.13	10.3978	3.3782	1.6792e-08	1.18792e-07	0.0585036	NA	up
hsa-miR-17star	3p	373.873	549.794	22.0333	0.0400755	-4.64113	1.79974e-08	1.26465e-07	0.0360936	NA	down	miR-17–92 cluster
hsa-miR-9-3star	3p	96.9263	143.269	4.2417	0.0296066	-5.07794	1.89887e-08	1.32541e-07	8.08414	NA	down
hsa-miR-490	5p	3.50056	0.420016	9.66165	23.0031	4.52375	2.08549e-08	1.44603e-07	0.0260822	NA	up
hsa-miR-23astar	5p	7.77446	1.41091	20.5016	14.5307	3.86103	2.52374e-08	1.7384e-07	0.121807	NA	up
hsa-miR-155	5p	138.586	31.5535	352.65	11.1763	3.48237	3.70772e-08	2.53724e-07	0.0201286	NA	up
hsa-miR-889	3p	60.1076	12.1023	156.118	12.8999	3.68928	4.28557e-08	2.91363e-07	0.113436	NA	up
hsa-miR-615	5p	2.66235	0.282034	7.42298	26.3195	4.71806	4.48031e-08	3.02638e-07	0.166154	NA	up
hsa-miR-301b	3p	13.1294	19.3995	0.589125	0.030368	-5.0413	4.64332e-08	3.11638e-07	0.845925	NA	down
hsa-miR-4518	3p	6.31894	9.47841	0	0	minus inf	5.30567e-08	3.53824e-07	3.58368	NA	down
hsa-miR-518cstar	5p	5.60071	8.40106	0	0	minus inf	8.10151e-08	5.36853e-07	0.209446	NA	down	C19MC
hsa-miR-145star	3p	21.3951	5.11067	53.9639	10.5591	3.40041	8.58625e-08	5.65396e-07	0.237794	NA	up
hsa-miR-1286	3p	5.57139	8.35709	0	0	minus inf	8.97824e-08	5.87513e-07	0.348977	NA	down
hsa-miR-219-2	5p	30.9188	45.5535	1.64955	0.0362113	-4.78742	9.38743e-08	6.10474e-07	0.462415	NA	down
hsa-miR-105-1star	3p	5.55876	8.33814	0	0	minus inf	9.91698e-08	6.36998e-07	0.665272	NA	down
hsa-miR-105-2star	3p	5.55876	8.33814	0	0	minus inf	9.91698e-08	6.36998e-07	0.665272	NA	down
hsa-miR-522	3p	7.34532	10.9591	0.117825	0.0107514	-6.53933	1.04757e-07	6.68785e-07	0.164508	NA	down	C19MC
hsa-miR-135a-1star	3p	5.36265	8.04397	0	0	minus inf	1.15367e-07	7.32054e-07	0.00056997	NA	down
hsa-miR-105-1	5p	5.21608	7.82411	0	0	minus inf	1.21901e-07	7.64256e-07	0.509943	NA	down
hsa-miR-105-2	5p	5.21608	7.82411	0	0	minus inf	1.21901e-07	7.64256e-07	0.509943	NA	down
hsa-miR-520d	5p	5.40005	8.10008	0	0	minus inf	1.28021e-07	7.97846e-07	0.287164	NA	down	C19MC
hsa-miR-373star	5p	5.2368	7.8552	0	0	minus inf	1.34121e-07	8.30915e-07	1.29829	NA	down	miR-371/372/373 cluster
hsa-miR-200bstar	5p	7.04053	10.5019	0.117825	0.0112194	-6.47786	1.36943e-07	8.43406e-07	0.0644726	NA	down
hsa-miR-92a-1star	5p	606.315	882.667	53.6104	0.0607368	-4.04129	1.39835e-07	8.47456e-07	0.285207	NA	down	miR-17-92 cluster
hsa-miR-521-1	3p	5.37074	8.05611	0	0	minus inf	1.40028e-07	8.47456e-07	0.452968	NA	down	C19MC
hsa-miR-521-2	3p	5.37074	8.05611	0	0	minus inf	1.40028e-07	8.47456e-07	0.452968	NA	down	C19MC
hsa-miR-519a-1	3p	4.97397	7.46095	0	0	minus inf	1.56113e-07	9.34001e-07	0.00622619	NA	down	C19MC
hsa-miR-519a-2	3p	4.97397	7.46095	0	0	minus inf	1.56113e-07	9.34001e-07	0.00622619	NA	down	C19MC
hsa-miR-499	5p	59.3808	87.5984	2.94563	0.0336265	-4.89426	2.1942e-07	1.3053e-06	6.25757	NA	down
hsa-miR-335star	3p	86.2885	126.841	5.1843	0.0408726	-4.61272	2.4686e-07	1.46024e-06	0.428646	NA	down
hsa-miR-129-2star	3p	68.1286	100.426	3.53475	0.0351977	-4.82837	2.58348e-07	1.51961e-06	5.18884	NA	down
hsa-miR-187star	5p	6.58868	9.82411	0.117825	0.0119934	-6.38161	2.73703e-07	1.60093e-06	0.399888	NA	down
hsa-miR-3178	5p	20.5132	30.0629	1.4139	0.0470314	-4.41023	2.76162e-07	1.60634e-06	0.00567225	NA	down
hsa-miR-125b-1	5p	574.923	176.937	1370.89	7.74793	2.95381	3.32891e-07	1.92562e-06	0.0206739	NA	up
hsa-miR-495	3p	502.74	141.892	1224.44	8.62939	3.10926	3.42777e-07	1.97191e-06	0.662179	NA	up
hsa-miR-125b-2	5p	575.659	176.981	1373.01	7.75799	2.95568	3.5394e-07	2.025e-06	0.0211314	NA	up
hsa-miR-520h	3p	4.33459	6.50189	0	0	minus inf	3.67155e-07	2.08919e-06	0.21066	NA	down	C19MC
hsa-miR-126star	5p	12.977	19.0531	0.824775	0.0432883	-4.52988	4.42497e-07	2.50429e-06	0.13017	NA	down
hsa-miR-4791	5p	23.7366	34.7802	1.64955	0.0474279	-4.39812	4.53732e-07	2.55407e-06	3.22209	NA	down
hsa-miR-148astar	5p	4.326	6.48901	0	0	minus inf	4.58395e-07	2.56652e-06	0.0364972	NA	down
hsa-miR-615star	3p	1.17825	0	3.53475	Inf	Inf	5.27053e-07	2.93524e-06	0	NA	up
hsa-miR-299star	3p	5.79136	1.32297	14.7281	11.1326	3.47672	5.488e-07	3.04018e-06	0.0179737	NA	up
hsa-miR-301a	3p	10.2363	15.0599	0.589125	0.0391188	-4.67599	5.64445e-07	3.10259e-06	0.019139	NA	down
hsa-miR-93	5p	1314.74	1892.11	160.006	0.0845652	-3.56379	5.65993e-07	3.10259e-06	1.41221	NA	down	miR-106b-25
hsa-miR-641	5p	18.8022	27.4374	1.53173	0.0558261	-4.16292	5.76427e-07	3.14333e-06	0.598138	NA	down
hsa-miR-106b	5p	419.454	609.033	40.2962	0.0661642	-3.91781	6.01527e-07	3.26321e-06	0.189095	NA	down	miR-106b-25
hsa-miR-125b-1star	3p	39.4421	10.3836	97.5591	9.3955	3.23197	6.08162e-07	3.28219e-06	0.0850256	NA	up
hsa-let-7f-2star	3p	1.51585	0.0940112	4.35953	46.3724	5.53519	6.13535e-07	3.29421e-06	0.0536076	NA	up
hsa-miR-598	3p	538.272	779.425	55.9669	0.0718054	-3.79976	6.62117e-07	3.53692e-06	0.209689	NA	down
hsa-miR-219-1	5p	18.4511	26.9697	1.4139	0.0524255	-4.25359	7.23007e-07	3.84258e-06	1.9735	NA	down
hsa-miR-4792	5p	32.6582	47.809	2.3565	0.0492899	-4.34256	7.72901e-07	4.08701e-06	1.34128	NA	down
hsa-miR-219-2star	3p	20.9914	30.6034	1.76738	0.0577508	-4.11401	8.33773e-07	4.38674e-06	0.384897	NA	down
hsa-miR-194-2	5p	36.8851	53.9727	2.70998	0.0502101	-4.31588	9.41112e-07	4.92672e-06	0.686228	NA	down
hsa-miR-524	5p	4.0834	6.1251	0	0	minus inf	9.68295e-07	5.04381e-06	0.527146	NA	down	C19MC
hsa-miR-204	5p	6.70327	9.93707	0.23565	0.0237142	-5.3981	9.76709e-07	5.06245e-06	0.227084	NA	down
hsa-let-7d	5p	3560.08	1373.37	7933.51	5.77667	2.53024	1.27976e-06	6.60053e-06	0.0919891	NA	up
hsa-let-7estar	3p	5.4723	1.19787	14.0212	11.7051	3.54906	1.30592e-06	6.70245e-06	0.537549	NA	up
hsa-miR-1248	5p	15.3667	22.2843	1.53173	0.0687357	-3.8628	2.18896e-06	1.11797e-05	1.65755	NA	down
hsa-miR-551b	3p	3.43998	5.15997	0	0	minus inf	2.44772e-06	1.24406e-05	0.00449922	NA	down
hsa-let-7e	5p	10747.2	4446.91	23347.7	5.25032	2.39241	2.60618e-06	1.3182e-05	0.291664	NA	up
hsa-miR-126	3p	9.81464	14.3685	0.70695	0.0492014	-4.34516	3.09773e-06	1.55183e-05	2.59949	NA	down
hsa-miR-525star	3p	3.41471	5.12206	0	0	minus inf	3.20813e-06	1.59948e-05	0.326665	NA	down	C19MC
hsa-miR-876	5p	3.31463	4.97194	0	0	minus inf	3.29068e-06	1.63286e-05	0.0502374	NA	down
hsa-miR-421	3p	339.474	489.121	40.1783	0.0821439	-3.6057	3.50736e-06	1.73217e-05	0.395946	NA	down	miR-374b/421 cluster
hsa-miR-98	5p	317.785	106.177	741.001	6.97891	2.803	4.04551e-06	1.98857e-05	0.0593237	NA	up
hsa-miR-92a-2	3p	10004.1	14012.5	1987.35	0.141827	-2.81779	4.37108e-06	2.13856e-05	0.2888	NA	down	miR-106a-363 cluster
hsa-miR-382	5p	264.709	86.5351	621.056	7.17692	2.84337	4.42337e-06	2.14527e-05	0.10224	NA	up
hsa-miR-92a-1	3p	10041.5	14063.5	1997.61	0.142042	-2.81561	4.42578e-06	2.14527e-05	0.288204	NA	down	miR-17–92 cluster
hsa-miR-22star	5p	208.227	66.0271	492.626	7.46097	2.89936	4.64123e-06	2.23934e-05	0.166473	NA	up
hsa-miR-146a	5p	78.0124	113.484	7.0695	0.0622952	-4.00473	5.52006e-06	2.65115e-05	1.77983	NA	down
hsa-miR-524star	3p	3.23073	4.8461	0	0	minus inf	5.85288e-06	2.79816e-05	0.682623	NA	down	C19MC
hsa-miR-1247	5p	3.18069	4.77104	0	0	minus inf	5.94272e-06	2.82538e-05	0.176041	NA	down
hsa-miR-374c	5p	2.95931	4.43897	0	0	minus inf	5.96379e-06	2.82538e-05	0.0104598	NA	down
hsa-miR-184	3p	26.1248	37.7733	2.8278	0.0748624	-3.73962	6.12791e-06	2.89005e-05	0.352458	NA	down
hsa-miR-323bstar	3p	13.8123	4.45866	32.5197	7.2936	2.86663	6.37253e-06	2.99195e-05	0.612873	NA	up
hsa-miR-548b	5p	8.28164	12.069	0.70695	0.0585758	-4.09355	6.92261e-06	3.2334e-05	0.020229	NA	down
hsa-let-7dstar	3p	12.6869	4.42001	29.2206	6.61097	2.72486	6.94858e-06	3.2334e-05	0.00846473	NA	up
hsa-miR-551a	3p	4.0145	5.96284	0.117825	0.0197599	-5.66128	7.48556e-06	3.46787e-05	0.602556	NA	down
hsa-miR-182star	3p	2.91736	4.37604	0	0	minus inf	8.01097e-06	3.69493e-05	0.213933	NA	down
hsa-miR-1912	3p	2.86732	4.30098	0	0	minus inf	8.08195e-06	3.71132e-05	0.000461805	NA	down
hsa-miR-449a	5p	4.66029	6.87261	0.23565	0.0342883	-4.86614	8.20497e-06	3.75136e-05	3.60308	NA	down
hsa-miR-129-1	5p	74.9764	109.107	6.71603	0.0615548	-4.02199	8.70059e-06	3.94352e-05	11.0999	NA	down
hsa-miR-129-2	5p	74.9764	109.107	6.71603	0.0615548	-4.02199	8.70059e-06	3.94352e-05	11.0999	NA	down
hsa-miR-296	5p	33.6915	48.652	3.7704	0.0774973	-3.68971	9.57171e-06	4.31965e-05	0.0402299	NA	down	miR-296/298 cluster
hsa-miR-92b	3p	3817.6	5342.3	768.219	0.143799	-2.79787	1.01574e-05	4.55516e-05	0.144174	NA	down
hsa-miR-934	5p	2.52109	3.78163	0	0	minus inf	1.01955e-05	4.55516e-05	8.02018	NA	down
hsa-miR-9-1	5p	187.817	270.238	22.9759	0.085021	-3.55604	1.02676e-05	4.55516e-05	0.789588	NA	down
hsa-miR-9-2	5p	187.817	270.238	22.9759	0.085021	-3.55604	1.02676e-05	4.55516e-05	0.789588	NA	down
hsa-miR-9-3	5p	187.725	270.1	22.9759	0.0850644	-3.5553	1.0333e-05	4.56484e-05	0.785085	NA	down
hsa-miR-485star	3p	200.967	66.2128	470.475	7.1055	2.82894	1.04033e-05	4.57657e-05	0.407338	NA	up
hsa-miR-1911	5p	2.84205	4.26308	0	0	minus inf	1.09341e-05	4.78998e-05	0.558667	NA	down
hsa-miR-100	5p	645.704	239.867	1457.38	6.07577	2.60307	1.1587e-05	5.05485e-05	0.755397	NA	up
hsa-miR-549	3p	2.11517	0.344956	5.6556	16.3951	4.0352	1.20751e-05	5.22474e-05	0.35376	NA	up
hsa-miR-93star	3p	18.1084	26.0432	2.23868	0.08596	-3.54019	1.20763e-05	5.22474e-05	0.340443	NA	down	miR-106b-25 cluster
hsa-miR-4417	5p	2.71266	4.06899	0	0	minus inf	1.31135e-05	5.65014e-05	0.00409908	NA	down
hsa-miR-1258	3p	2.64594	3.96891	0	0	minus inf	1.33327e-05	5.72106e-05	0.317911	NA	down
hsa-miR-337star	3p	5.98366	1.90599	14.139	7.4182	2.89107	1.53348e-05	6.55328e-05	0.000284983	NA	up
hsa-miR-3938	3p	2.46651	3.69976	0	0	minus inf	1.64412e-05	6.99754e-05	3.3867	NA	down
hsa-miR-3609	3p	3.8927	5.78014	0.117825	0.0203844	-5.61639	1.67391e-05	7.09547e-05	1.01673	NA	down
hsa-miR-3663star	3p	3.14229	4.71344	0	0	minus inf	1.71855e-05	7.25535e-05	10.321	NA	down
hsa-miR-3116-2	3p	2.73743	4.10615	0	0	minus inf	1.78171e-05	7.49178e-05	1.61094	NA	down
hsa-miR-651	5p	9.74089	14.0811	1.06043	0.0753083	-3.73105	1.89987e-05	7.95666e-05	0.312472	NA	down
hsa-miR-411star	3p	16.9814	6.20772	38.5288	6.20659	2.6338	1.99652e-05	8.32812e-05	0.262067	NA	up
hsa-miR-541star	5p	3.61027	0.996965	8.83688	8.86377	3.14792	2.18208e-05	9.06602e-05	0.0642349	NA	up
hsa-miR-629	5p	94.3786	135.971	11.1934	0.0823217	-3.60258	2.19226e-05	9.07233e-05	0.372497	NA	down
hsa-miR-323	5p	5.96187	2.05004	13.7855	6.72452	2.74943	2.37032e-05	9.73788e-05	0.0664625	NA	up
hsa-miR-29a	3p	14665.3	6927.53	30140.9	4.35089	2.12131	2.37169e-05	9.73788e-05	0.165216	NA	up
hsa-miR-130b	3p	361.042	513.756	55.6134	0.108249	-3.20758	2.49838e-05	0.00010218	5.56103e-05	NA	down
hsa-miR-3116-1	3p	2.62876	3.94315	0	0	minus inf	2.5298e-05	0.000103062	1.63939	NA	down
hsa-miR-192	5p	668.253	943.526	117.707	0.124752	-3.00286	2.95487e-05	0.000119913	0.150814	NA	down
hsa-miR-409star	3p	127.023	44.7845	291.499	6.50892	2.70242	3.30674e-05	0.000133674	0.327288	NA	up
hsa-miR-3660	3p	2.27799	3.41698	0	0	minus inf	3.32142e-05	0.000133751	0.00120707	NA	down
hsa-miR-4458	5p	15.7355	22.3661	2.47433	0.110628	-3.17621	3.38993e-05	0.000135987	2.28775	NA	down
hsa-miR-708	5p	370.52	525.44	60.6799	0.115484	-3.11424	3.46805e-05	0.000138589	0.109891	NA	down
hsa-miR-3664star	3p	3.47471	5.15315	0.117825	0.0228646	-5.45074	3.55864e-05	0.000141669	1.30906	NA	down
hsa-miR-1303	3p	17.7991	25.4026	2.59215	0.102043	-3.29276	3.83815e-05	0.000152218	1.60129	NA	down
hsa-miR-5095	5p	4.05733	5.96817	0.23565	0.0394845	-4.66257	3.96135e-05	0.000156511	1.24578	NA	down
hsa-miR-323star	3p	144.619	53.3282	327.2	6.1356	2.6172	4.08132e-05	0.000160644	0.127073	NA	up
hsa-miR-30e	5p	1329.19	1859.87	267.816	0.143997	-2.79589	4.13108e-05	0.000161994	0.670993	NA	down
hsa-miR-485	5p	133.654	48.5457	303.871	6.25947	2.64604	4.19782e-05	0.000163997	0.244255	NA	up
hsa-miR-4485	3p	11.2101	16.0493	1.53173	0.0954388	-3.38928	4.58699e-05	0.000178535	0.923574	NA	down
hsa-miR-3664	5p	2.30276	3.45414	0	0	minus inf	4.6593e-05	0.000180677	1.74182	NA	down
hsa-miR-3690	5p	2.14	3.21001	0	0	minus inf	5.72968e-05	0.000221309	0.0375659	NA	down
hsa-miR-19astar	5p	2.12332	3.18499	0	0	minus inf	5.74938e-05	0.000221309	0.000162005	NA	down	miR-17–92 cluster
hsa-miR-3665	5p	3.34077	4.95225	0.117825	0.0237922	-5.39337	6.02655e-05	0.000231128	3.26451	NA	down
hsa-let-7b	5p	52652.1	25900.8	106155	4.09851	2.0351	6.42356e-05	0.000245455	0.688492	NA	up
hsa-miR-154star	3p	31.5272	12.0022	70.5772	5.88034	2.5559	6.75703e-05	0.00025691	0.559896	NA	up
hsa-miR-1253	5p	3.65651	5.36694	0.23565	0.0439077	-4.50938	6.7724e-05	0.00025691	0.0506366	NA	down
hsa-miR-1269	3p	3.21138	4.75816	0.117825	0.0247627	-5.33569	6.98313e-05	0.000263947	1.50225	NA	down
hsa-miR-488star	5p	3.07794	4.558	0.117825	0.0258502	-5.27368	7.09424e-05	0.000267182	0.0154839	NA	down
hsa-miR-15b	5p	166.772	237.375	25.568	0.107712	-3.21475	7.19848e-05	0.000270137	0.255727	NA	down
hsa-miR-7-1star	3p	7.35741	10.5648	0.9426	0.0892207	-3.48648	7.93089e-05	0.000296559	0.286855	NA	down
hsa-miR-4517	5p	3.06531	4.53905	0.117825	0.0259581	-5.26767	8.13497e-05	0.000303107	0.221417	NA	down
hsa-let-7bstar	3p	10.3376	3.90066	23.2115	5.95066	2.57305	8.35591e-05	0.000310235	1.04267	NA	up
hsa-miR-2392	3p	143.51	204.778	20.9729	0.102417	-3.28747	8.49278e-05	0.000314203	4.18969	NA	down
hsa-miR-1270-1	5p	51.7671	73.5267	8.24775	0.112174	-3.1562	8.76309e-05	0.000321928	3.14288	NA	down
hsa-miR-1270-2	5p	51.7671	73.5267	8.24775	0.112174	-3.1562	8.76309e-05	0.000321928	3.14288	NA	down
hsa-miR-539	5p	4.82048	1.69295	11.0756	6.54218	2.70977	9.1332e-05	0.0003324	0.0880623	NA	up
hsa-miR-329-1	3p	48.4515	17.9476	109.459	6.09883	2.60853	9.14337e-05	0.0003324	0.749459	NA	up
hsa-miR-329-2	3p	48.4515	17.9476	109.459	6.09883	2.60853	9.14337e-05	0.0003324	0.749459	NA	up
hsa-miR-92bstar	5p	323.471	455.809	58.7947	0.12899	-2.95467	9.28749e-05	0.000336471	0.01845	NA	down
hsa-miR-548j	5p	30.25	42.724	5.30213	0.124102	-3.0104	0.000111385	0.000402138	0.773159	NA	down
hsa-miR-30b	5p	35.8163	50.8378	5.77343	0.113566	-3.1384	0.000121862	0.000438451	0.790896	NA	down
hsa-miR-629star	3p	3.33455	4.884	0.23565	0.0482494	-4.37335	0.000122734	0.000440075	0.0254225	NA	down
hsa-miR-4488	5p	23.0721	32.6051	4.00605	0.122866	-3.02484	0.000150198	0.000536715	2.71002	NA	down
hsa-miR-199a-2	5p	56.0505	22.0409	124.07	5.62908	2.4929	0.000152649	0.000543616	0.339101	NA	up
hsa-miR-876star	3p	1.87667	2.81501	0	0	minus inf	0.000157079	0.000557497	0.05478	NA	down
hsa-miR-199a-1	5p	56.2436	22.1538	124.423	5.61633	2.48963	0.000158466	0.00056052	0.361512	NA	up
hsa-miR-30astar	3p	285.315	123.041	609.862	4.95656	2.30934	0.000176854	0.000623455	0.223637	NA	up
hsa-miR-29b-2	3p	346.76	153.705	732.872	4.76805	2.2534	0.000179641	0.000631154	0.117143	NA	up
hsa-miR-32	5p	20.4877	28.7285	4.00605	0.139445	-2.84223	0.000180853	0.000633288	0.24486	NA	down
hsa-miR-29b-1	3p	345.955	153.498	730.868	4.76143	2.25139	0.000183106	0.000639042	0.115934	NA	up
hsa-miR-25star	5p	396.247	554.31	80.121	0.144542	-2.79044	0.000189711	0.000659893	0.755414	NA	down	miR-106b-25 cluster
hsa-miR-1273f	5p	3.71246	5.39196	0.353475	0.0655559	-3.93113	0.00019512	0.000675553	0.00958313	NA	down
hsa-miR-550a-1star	3p	5.36833	7.69901	0.70695	0.0918235	-3.44499	0.000196794	0.000675553	0.0514424	NA	down
hsa-miR-550a-2star	3p	5.36833	7.69901	0.70695	0.0918235	-3.44499	0.000196794	0.000675553	0.0514424	NA	down
hsa-miR-550a-3star	3p	5.36833	7.69901	0.70695	0.0918235	-3.44499	0.000196794	0.000675553	0.0514424	NA	down
hsa-miR-1251	5p	1.76396	2.64594	0	0	minus inf	0.00019874	0.000680003	0.240929	NA	down
hsa-miR-10bstar	3p	0.769624	0.0940112	2.12085	22.5595	4.49567	0.000201162	0.000686047	0.155357	NA	up
hsa-miR-4429	5p	6.57113	2.8461	14.0212	4.92645	2.30055	0.000221159	0.000751797	0.290434	NA	up
hsa-miR-520c	5p	1.6927	2.53905	0	0	minus inf	0.000222041	0.000751833	0.368348	NA	down	C19MC
hsa-miR-33a	5p	401.191	559.133	85.3053	0.152567	-2.71248	0.000222606	0.000751833	0.00358673	NA	down
hsa-miR-643	3p	3.59975	5.22289	0.353475	0.0676781	-3.88517	0.000225199	0.000758145	0.311849	NA	down
hsa-miR-5096	5p	7.88009	11.1721	1.29608	0.11601	-3.10768	0.000232967	0.000781785	0.292082	NA	down
hsa-miR-592	5p	1.78469	2.67703	0	0	minus inf	0.000242522	0.000811249	0.171601	NA	down
hsa-miR-141star	5p	1.70129	2.55193	0	0	minus inf	0.000250379	0.000834863	0.38874	NA	down
hsa-miR-199a-2star	3p	24102.5	12777.1	46753.1	3.65912	1.8715	0.00026067	0.000866416	1.01946	NA	up
hsa-miR-199a-1star	3p	24033.5	12742.2	46615.9	3.65838	1.87121	0.000268075	0.000885408	1.01887	NA	up
hsa-miR-199bstar	3p	24033.5	12742.2	46615.9	3.65838	1.87121	0.000268075	0.000885408	1.01887	NA	up
hsa-miR-625star	3p	31.414	44.0576	6.1269	0.139066	-2.84616	0.000269041	0.000885806	0.047398	NA	down
hsa-miR-3150b	5p	11.0378	15.4374	2.23868	0.145016	-2.78571	0.000274412	0.000895739	1.90522	NA	down
hsa-miR-518d	5p	1.6467	2.47006	0	0	minus inf	0.00027548	0.000895739	0.501855	NA	down	C19MC
hsa-miR-526a-1	5p	1.6467	2.47006	0	0	minus inf	0.00027548	0.000895739	0.501855	NA	down	C19MC
hsa-miR-526a-2	5p	1.6467	2.47006	0	0	minus inf	0.00027548	0.000895739	0.501855	NA	down	C19MC
hsa-miR-3616star	3p	1.83877	2.75816	0	0	minus inf	0.000292068	0.000946734	2.85803	NA	down
hsa-miR-1275	5p	33.3246	46.7468	6.48038	0.138627	-2.85072	0.000293144	0.000947289	0.00127288	NA	down
hsa-miR-3529	5p	1.78873	2.6831	0	0	minus inf	0.000297185	0.000957392	1.23272	NA	down
hsa-miR-29b-1star	5p	8.29832	3.49278	17.9094	5.12754	2.35827	0.000306408	0.000984078	0.598091	NA	up
hsa-miR-1250	5p	2.45929	3.63002	0.117825	0.0324585	-4.94526	0.000321944	0.00103081	0.105182	NA	down
hsa-miR-378i	5p	4.62246	6.63913	0.589125	0.0887353	-3.49435	0.000325213	0.00103811	0.683186	NA	down
hsa-miR-431star	3p	3.76062	1.51706	8.24775	5.43666	2.44272	0.000329643	0.00104905	0.281192	NA	up
hsa-miR-3659	3p	1.61739	2.42608	0	0	minus inf	0.000340011	0.00107717	1.05127	NA	down
hsa-miR-1197	3p	4.4904	1.78696	9.8973	5.53863	2.46953	0.000340538	0.00107717	0.0548212	NA	up
hsa-miR-4496	3p	1.53399	2.30098	0	0	minus inf	0.000344693	0.00108703	0.00378686	NA	down
hsa-miR-194-1	5p	3.61593	5.24716	0.353475	0.067365	-3.89186	0.000363368	0.00114248	1.42171	NA	down
hsa-miR-181c	5p	32.5369	14.4594	68.692	4.75068	2.24813	0.000364607	0.00114294	0.287139	NA	up
hsa-miR-30c-2	5p	356.152	494.756	78.9428	0.159559	-2.64784	0.000397972	0.00124248	0.474494	NA	down
hsa-miR-1273d	5p	6.69768	9.51631	1.06043	0.111432	-3.16576	0.000399255	0.00124248	2.06388	NA	down
hsa-miR-4440	3p	2.10447	3.09779	0.117825	0.0380352	-4.71652	0.000400806	0.00124248	3.24581	NA	down
hsa-miR-30c-1	5p	355.888	494.361	78.9428	0.159686	-2.64669	0.00040138	0.00124248	0.47545	NA	down
hsa-miR-342	5p	12.5588	17.5421	2.59215	0.147768	-2.7586	0.000402294	0.00124248	0.140909	NA	down
hsa-miR-942	5p	8.43072	11.8802	1.53173	0.128931	-2.95533	0.000427558	0.00131663	0.846214	NA	down
hsa-miR-1268b	5p	38.3856	18.3427	78.4715	4.27807	2.09696	0.000432615	0.00132829	0.454626	NA	up
hsa-miR-125a	5p	165.519	75.5465	345.463	4.57285	2.19309	0.000458388	0.00140331	0.0495339	NA	up
hsa-miR-1244-1	3p	2.19191	3.22896	0.117825	0.0364901	-4.77635	0.000468231	0.00142098	0.0589183	NA	down
hsa-miR-1244-2	3p	2.19191	3.22896	0.117825	0.0364901	-4.77635	0.000468231	0.00142098	0.0589183	NA	down
hsa-miR-1244-3	3p	2.19191	3.22896	0.117825	0.0364901	-4.77635	0.000468231	0.00142098	0.0589183	NA	down
