# Supplementary material for: Selective MicroRNA-Offset RNA Expression in Human Embryonic Stem Cells
Source: PLoS One. 2015 Mar 30;10(3):e0116668. doi: 10.1371/journal.pone.0116668 (PMC4378994; doi:10.1371/journal.pone.0116668)
Supplement: S7 Table — (XLSX) [file pone.0116668.s007.xlsx]

## Sheet: targets
utr3 7mer seed matches (1-7nt, 2-8 nt)
226 3' UTRs				159 3' UTRs				165 3' UTRs
common down genes				down only by moR				down only by miR
29/226	9	46/226		43/159	7	30/159		9/165	7	50/165
moR targets	common	miR targets		moR targets	common	miR targets		moR targets	common	miR targets
EDF1	0	ATP5E		ALDH4A1	0	AK2		CNRIP1	1	ANKRD29
ACOT13	0	AURKAIP1		ARSB	0	CBR3		CRYAB	0	APCDD1
AHNAK	0	BOLA3		ATP2B4	0	CENPW		CX3CR1	1	ARL2
ATOX1	0	C19orf70		BLVRA	0	CHCHD5		ERCC1	1	ATP6V0E2
ATPIF1	0	C7orf55		C3orf14	0	CHMP3		HEBP2	1	BCAT2
CARHSP1	0	CCDC28B		CALR	0	CLSTN1		LYPLAL1	1	BNIP3
CDKN3	0	CISD1		CHCHD5	1	CMTM6		NDUFS3	0	C10orf54
COX14	0	COMMD1		CHIC2	0	COA1		TMEM219	1	C20orf27
CYP26B1	1	CYBA		CLSTN1	1	DR1		UBE2D4	1	C9orf69
DCTN3	1	CYP26B1		CMC2	0	DYNLL2				CD151
DEF8	1	DCTN3		CMTM6	1	ENY2				CMC4
DESI1	1	DEF8		COA1	1	FDX1L				CNRIP1
FAM43A	0	DESI1		COMMD4	0	G3BP1				CTDSP1
H2AFJ	0	DNLZ		CRIPT	0	GLRX				CX3CR1
LAGE3	0	DYNLRB1		DCTN6	0	LSM7				DBNDD2
MRPL22	0	EXOSC1		DNTTIP1	0	MT1X				DGCR6
MRPS18C	0	GTF2H5		DR1	1	NDUFS7				DGCR6L
MRPS24	0	HSPE1		EIF1AY	0	OIP5				ERCC1
NDUFS4	0	LY6E		ERLIN2	0	PIGP				FAM189B
NENF	0	MGST2		FIS1	0	PLAUR				FAM195B
NUDCD2	1	MRPL40		G3BP1	1	PNKD				FKBP1A
PEG10	1	MRPL51		MED31	0	PNPO				HEBP2
POLR2G	0	MSRB2		MRPL27	0	RASSF2				HIGD1A
RPS21	0	NBL1		NUDT11	0	RER1				ISY1
SUN2	1	NDUFB10		PDCD5	0	SLC11A2				KLHDC8B
TMEM136	0	NDUFB9		PLP2	0	SNRPB2				LYPLAL1
UQCC2	1	NME4		PNPO	1	SUPT16H				LYRM5
VKORC1	1	NUDCD2		PRC1	0	UBE2C				MAP4K2
ZMAT2	0	OAF		PRUNE2	0	UPF2				MRPL13
		PEG10		PTGS1	0	UROS				PAPPA
		POLR2F		RASSF2	1					PEMT
		RABAC1		REEP5	0					PHLDA3
		RPL14		RER1	1					PMM1
		RPL34		RPF2	0					POLE4
		SNRPC		RPS24	0					PPAP2A
		STX8		SDC4	0					PPP2R3C
		SUN2		SLC11A2	1					RPAIN
		THYN1		SUPT16H	1					RPL13
		TMEM126A		TAP1	0					RPLP0
		TOMM5		TIMM23	0					SMPD1
		TRAPPC1		TIMP3	0					TAGLN2
		TRAPPC2L		TOP2A	0					TARBP2
		TRIOBP		UBE2E1	0					TCEA3
		UQCC2								TMEM219
		VKORC1								TMEM51
		WDR83OS								TRIAP1
										TWIST2
										UBE2D4
										UBE2F
										YIF1B
